# Supplementary material for: Evaluation of the Prediction Potential of the HIrisPlex-S System in a North German Population
Source: Genes (Basel). 2026 Apr 13;17(4):452. doi: 10.3390/genes17040452 (PMC13116637; doi:10.3390/genes17040452)
Supplement: Supplementary file 1 [file genes-17-00452-s001.zip]

Archive with 1 entries (1 files):
- genes-4226399-supplementary.pdf
